# Supplementary material for: Multiscale Model of CVD Growth of Graphene on Cu(111) Surface
Source: Int J Mol Sci. 2023 May 10;24(10):8563. doi: 10.3390/ijms24108563 (PMC10217890; doi:10.3390/ijms24108563)
Supplement: Supplementary file 1 [file ijms-24-08563-s001.zip]

Archive with 1 entries (1 files):
- ijms-2345810-SI.pdf
